# Supplementary material for: Diagnostic performance and clinical impact of blood metagenomic next-generation sequencing in ICU patients suspected monomicrobial and polymicrobial bloodstream infections
Source: Front Cell Infect Microbiol. 2023 Jun 26;13:1192931. doi: 10.3389/fcimb.2023.1192931 (PMC10330723; doi:10.3389/fcimb.2023.1192931)
Supplement: Supplementary file 2 [file Table_1.xlsx]

## Sheet: Sheet1
Detection time	Patient ID	Gender	Age	mNGS results_read number
2022-04-07	No.1	Male	59	Negative
2022-04-16	No.2	Male	67	Negative
2022-01-24	No.3	Male	53	Acinetobacter baumannii_45;Enterococcus faecium_85 ;Torque teno virus_7;Kocuria rosea_9
2022-08-21	No.4	Male	47	Klebsiella pneumoniae;Enterococcus faecium;Enterobacter cloacae complex;Staphylococcus epidermidis;Malassezia globosa
2022-03-22	No.5	Female	70	Lichtheimiaramosa;Aspergillus fumigatus;Bacteroides fragilis ;Aspergillus flavus /Aspergillus oryzae;Human alphaherpesvirus 1;Human gamaherpesvirus 4(EBV)
2020-11-25	No.6	Male	55	Human betaherpesvirus 5 (CMV)(CMV)_719;Torque teno virus _67;Human gamaherpesvirus 4 (EBV)(EBV)_6;Hepatitis B virus_4
2020-03-15	No.7	Female	27	Negative
2021-02-23	No.8	Female	66	Human alphaherpesvirus 1(HSV1)_7;Human betaherpesvirus 5 (CMV)_7;Human gamaherpesvirus 4 (EBV)_3
2022-07-08	No.9	Female	45	Aspergillus fumigatus;Human betaherpesvirus 5 (CMV)
2021-02-23	No.10	Female	80	Negative
2022-01-14	No.11	Male	73	Parabacteroides distasonis;Ruminococcus gnavus;Human betaherpesvirus 5 (CMV)
2022-07-05	No.12	Male	39	Torque teno virus _96
2021-11-01	No.13	Male	30	Klebsiella pneumoniae_25;Human betaherpesvirus 5 (CMV)_28;Human alphaherpesvirus 2_2
2022-04-17	No.14	Male	81	Klebsiella pneumoniae_25;Human betaherpesvirus 5 (CMV)_5;Human alphaherpesvirus 1_2
2022-06-09	No.15	Female	71	Escherichia coli;Enterobacter cloacae complex;Klebsiella pneumoniae ;Enterococcus faecium;Clostridium perfringens
2021-01-18	No.16	Male	58	Acinetobacter baumannii_11
2020-10-23	No.17	Female	48	Human alphaherpesvirus 1(HSV1)_3;Rhizopus oryzae_4
2021-06-21	No.18	Male	33	Escherichia coli_872
2022-01-02	No.19	Female	17	Acinetobacter baumannii
2022-06-02	No.20	Female	59	Human alphaherpesvirus 1
2021-03-03	No.21	Male	54	Human betaherpesvirus 6A_256
2020-09-29	No.22	Female	23	Negative
2021-04-18	No.23	Male	57	Hepatitis B virus_1;Torque teno virus _6
2022-04-25	No.24	Male	58	Enterococcus faecium;Human gamaherpesvirus 4(EBV)
2021-11-11	No.25	Female	67	Negative
2019-12-11	No.26	Female	76	Negative
2020-10-05	No.27	Female	63	Klebsiella pneumoniae
2021-01-29	No.28	Male	55	Human alphaherpesvirus 1(HSV1)_46;Human gamaherpesvirus 4 (EBV)_6;Rhizomucor pusillus_4809
2021-01-26	No.29	Male	74	Klebsiella pneumoniae _23;Human gamaherpesvirus 4 (EBV)_3
2021-03-16	No.30	Male	54	Negative
2022-03-02	No.31	Male	54	Human betaherpesvirus 5 (CMV);Human gamaherpesvirus 4 (EBV)
2022-05-31	No.32	Male	38	Negative
2021-04-15	No.33	Male	58	Negative
2022-04-03	No.34	Male	17	Negative
2022-05-26	No.35	Male	57	Negative
2022-05-18	No.36	Male	74	Human betaherpesvirus 5 (CMV);Human gamaherpesvirus 4(EBV)
2022-06-21	No.37	Male	57	Negative
2021-10-07	No.38	Male	66	Negative
2022-04-23	No.39	Male	59	Human betaherpesvirus 5 (CMV);Human gamaherpesvirus 4(EBV);Prevotella oralis
2021-03-25	No.40	Female	82	Enterococcus faecium_5
2022-03-21	No.41	Female	68	Human betaherpesvirus 5 (CMV)
2022-06-08	No.42	Male	41	Aspergillus flavus;Aspergillus oryzae;Enterococcus faecium;Bacteroides vulgaris
2022-06-15	No.43	Female	72	Klebsiella pneumoniae
2022-03-23	No.44	Male	65	Klebsiella pneumoniae;Human betaherpesvirus 5 (CMV)
2022-03-09	No.45	Female	71	Human betaherpesvirus 5 (CMV)
2022-01-04	No.46	Male	52	Negative
2022-01-12	No.47	Male	57	Human betaherpesvirus 5 (CMV)
2019-11-07	No.48	Male	57	Human betaherpesvirus 5 (CMV)_1149;Human alphaherpesvirus 1(HSV1)_173;Rhizopus microsporus_9
2021-10-16	No.49	Male	64	Negative
2022-05-17	No.50	Female	48	Escherichia coli _7493
2022-02-27	No.51	Male	46	Aspergillus flavus
2021-02-01	No.52	Male	60	Negative
2022-05-06	No.53	Male	64	Torque teno virus _559;Human gamaherpesvirus 4 (EBV)_183
2022-01-20	No.54	Male	35	Pseudomonas aeruginosa
2022-01-29	No.55	Female	67	Human alphaherpesvirus 1;Human gamaherpesvirus 4(EBV)
2021-05-16	No.56	Female	51	Human alphaherpesvirus 1(HSV1)_318;Aspergillus fumigatus_8
2022-02-12	No.57	Male	37	Negative
2021-01-25	No.58	Female	56	Negative
2022-01-09	No.59	Female	61	Human alphaherpesvirus 1;Human betaherpesvirus 5 (CMV)(CMV);Acinetobacter baumannii;Bacteroides faecalis
2021-06-19	No.60	Female	74	Negative
2022-03-04	No.61	Female	42	Staphylococcus epidermidis
2022-04-19	No.62	Female	70	Negative
2022-08-03	No.63	Male	33	Negative
2021-04-19	No.64	Male	50	Klebsiella pneumoniae _19;Human betaherpesvirus 5 (CMV)(CMV)_5
2022-07-19	No.65	Male	70	Human alphaherpesvirus 1
2022-04-27	No.66	Female	48	Human alphaherpesvirus 1(HSV1)_15
2022-02-23	No.67	Female	67	Human gamaherpesvirus 4 (EBV)_16;Candida glabrata_51
2022-07-04	No.68	Male	50	Klebsiella pneumoniae _72380;Human betaherpesvirus 5 (CMV)_2620;Human alphaherpesvirus 1(HSV1)_783;Torque teno virus _550;Torque teno virus 1_92;Human gamaherpesvirus 4 (EBV)_633
2022-02-04	No.69	Female	83	Negative
2020-08-25	No.70	Male	44	Human betaherpesvirus 5 (CMV)_34
2021-08-31	No.71	Male	57	Negative
2022-07-10	No.72	Female	18	Negative
2021-11-27	No.73	Female	56	Negative
2022-07-03	No.74	Female	57	Bacteroides ovatus_3351;Bacteroides dothidea_1676;Fusobacterium nucleatum_1170
2021-11-07	No.75	Male	87	Negative
2022-02-09	No.76	Male	44	Acinetobacter baumannii_734
2021-05-08	No.77	Female	58	Negative
2022-04-28	No.78	Male	46	Enterobacter cloacae complex;Klebsiella pneumoniae;Bacteroides fragilis ;Human betaherpesvirus 5 (CMV)
2022-05-16	No.79	Male	46	Enterococcus faecium;Candida tropicalis;Pseudomonas aeruginosa
2022-03-18	No.80	Female	48	Negative
2022-06-20	No.81	Male	69	Negative
2022-02-25	No.82	Male	32	Negative
2020-11-16	No.83	Female	50	Torque teno virus _3
2022-01-27	No.84	Female	44	Acinetobacter baumannii;Proteus mirabilis;Klebsiella pneumoniae
2022-01-01	No.85	Male	78	Human alphaherpesvirus 1;Acinetobacter baumannii
2022-03-28	No.86	Male	70	Torque teno virus _10;Candida albicans_13
2022-03-13	No.87	Female	39	Aspergillus flavus;Aspergillus oryzae
2021-03-27	No.88	Female	43	Negative
2022-02-17	No.89	Female	68	Klebsiella pneumoniae _3996
2022-07-16	No.90	Female	73	Escherichia coli;Klebsiella pneumoniae;Fusobacterium alternatum;streptococcus milleri;Streptococcus anginosus;Bacteroides ovatus;Enterococcus faecium
2021-01-15	No.91	Male	54	Hepatitis B virus_2;Acinetobacter baumannii_4;Escherichia coli _3;Torque teno virus _44
2021-06-26	No.92	Male	41	Acinetobacter baumannii_3127;Human betaherpesvirus 5 (CMV)_13;Torque teno virus _5;Lichtheimia ramosa_477
2022-02-12	No.93	Male	48	Negative
2022-05-25	No.94	Male	50	Human gamaherpesvirus 4 (EBV)_68
2021-06-22	No.95	Female	70	Negative
2022-01-07	No.96	Male	67	Human betaherpesvirus 5 (CMV)_219;Torque teno virus _9
2020-01-17	No.97	Female	29	Negative
2020-10-19	No.98	Male	71	Negative
2022-02-12	No.99	Male	71	Negative
2019-11-15	No.100	Male	61	Human betaherpesvirus 5 (CMV)_34
2021-03-04	No.101	Female	48	Klebsiella pneumoniae _78;Human betaherpesvirus 5 (CMV)_25;Human alphaherpesvirus 2(HSV2)_12;Human gamaherpesvirus 4 (EBV)_8
2022-04-20	No.102	Male	74	Negative
2022-04-15	No.103	Female	39	Negative
2022-01-20	No.104	Female	76	Enterococcus faecium
2022-01-30	No.105	Male	56	Human alphaherpesvirus 1
2022-08-18	No.106	Female	53	Torque teno virus _1243
2022-06-22	No.107	Male	59	Escherichia coli ;Klebsiella pneumoniae;Aeromonas caviae;Campylobacter curvus;Enterococcus faecium;Human betaherpesvirus 5 (CMV)
2021-01-11	No.108	Male	36	Negative
2022-01-16	No.109	Female	50	Klebsiella pneumoniae;Bacteroides fragilis ;Staphylococcus aureus ;Enterococcus faecium;Acinetobacter baumannii;Human alphaherpesvirus 1
2022-04-10	No.110	Male	35	Enterococcus faecium;Aspergillus fumigatus
2021-07-20	No.111	Male	33	Aspergillus flavus_29;Aspergillus fumigatus_5;Human alphaherpesvirus 1_177;Hepatitis B virus_22;Human gamaherpesvirus 4 (EBV)_3
2021-01-17	No.112	Female	79	Escherichia coli _5;Torque teno virus _5;Human gamaherpesvirus 4 (EBV)_3
2022-08-17	No.113	Male	34	Negative
2022-01-10	No.114	Male	70	Acinetobacter baumannii
2022-08-16	No.115	Female	51	Torque teno virus _31
2022-03-24	No.116	Male	44	Human betaherpesvirus 5 (CMV)
2022-02-28	No.117	Female	51	Aspergillus fumigatus;Human betaherpesvirus 5 (CMV);Acinetobacter baumannii
2021-10-26	No.118	Female	53	Negative
2021-12-15	No.119	Male	35	Human betaherpesvirus 5 (CMV)(CMV)_16;Torque teno virus _7
2021-02-12	No.120	Male	70	Negative
2021-11-11	No.121	Male	54	Torque teno virus 2;EBV1
2021-12-05	No.122	Male	30	Enterococcus faecium6；Aspergillus flavus 5
2022-06-19	No.123	Male	38	group A streptococci_149
2022-04-22	No.124	Female	29	Streptococcus pneumoniae
2022-07-22	No.125	Male	73	Aspergillus flavus;Aspergillus oryzae;Pseudomonas aeruginosa;Human betaherpesvirus 5 (CMV);Serratia marcescens;Enterococcus faecium
2022-02-21	No.126	Female	54	Negative
2021-04-10	No.127	Female	65	Negative
2022-05-19	No.128	Male	70	Human alphaherpesvirus 1;Human gamaherpesvirus 4(EBV)
2022-03-09	No.129	Female	53	Klebsiella aerogenes
2022-07-07	No.130	Male	44	Citrobacter braakii
2022-07-06	No.131	Male	18	Klebsiella pneumoniae;Clostridium perfringens
2022-02-07	No.132	Male	46	Negative
2021-09-03	No.133	Male	24	Klebsiella pneumoniae_14327; Acinetobacter baumannii_6988; Enterococcus faecium_305; Pseudomonas aeruginosa_13
2022-05-30	No.134	Male	51	Human betaherpesvirus 5 (CMV)
2022-05-19	No.135	Male	29	Human gamaherpesvirus 4(EBV)
2022-07-08	No.136	Male	75	Klebsiella pneumoniae
2022-05-31	No.137	Male	38	Negative
2021-12-16	No.138	Female	66	Human alphaherpesvirus 1(HSV1)_15;Aspergillus flavus _11
2021-04-13	No.139	Female	60	Human betaherpesvirus 5 (CMV)_8
2021-02-27	No.140	Female	74	Negative
2022-03-03	No.141	Male	51	Human gamaherpesvirus 4
2019-12-10	No.142	Male	52	Enterococcus faecium_11577;Acinetobacter baumannii_692;Klebsiella pneumoniae _269;Human betaherpesvirus 6B_7;Human betaherpesvirus 5 (CMV)_3;Aspergillus fumigatus_71
2020-11-15	No.143	Female	51	Pseudomonas aeruginosa _11831;Torque teno virus _16;Human betaherpesvirus 5 (CMV)_13
2021-02-16	No.144	Male	33	Enterococcus faecalis_13;Torque teno virus _3
2022-06-15	No.145	Male	60	Negative
2022-07-04	No.146	Male	57	Bacteroides faecalis;Bacteroides vulgaris;JC polyomavirus
2022-03-25	No.147	Male	73	Escherichia coli
2022-05-21	No.148	Male	64	Human betaherpesvirus 5 (CMV)_581;Human gamaherpesvirus 4 (EBV)(EBV)_297;Human alphaherpesvirus 1(HSV1)_37
2021-11-14	No.149	Male	57	Negative
2022-05-17	No.150	Female	70	Klebsiella aerogenes;Citrobacter freundii
2022-03-26	No.151	Male	52	Escherichia coli _27;Torque teno virus _5;Pichia_kluyveri_55
2022-02-03	No.152	Female	66	Klebsiella oxytoca
2021-04-10	No.153	Female	66	Escherichia coli _190;Torque teno virus _19
2022-01-08	No.154	Male	46	Aspergillus oryzae;Pseudomonas aeruginosa
2022-07-16	No.155	Male	49	Klebsiella aerogenes_15006;Klebsiella pneumoniae _2387;Enterococcus faecium_138;Human parvovirus B19_55200
2022-05-02	No.156	Male	72	Aspergillus fumigatus;Human betaherpesvirus 5 (CMV)
2021-02-10	No.157	Female	71	Negative
2022-06-13	No.158	Male	47	Klebsiella pneumoniae
2022-04-17	No.159	Male	21	Klebsiella pneumoniae;Human betaherpesvirus 5 (CMV);Human alphaherpesvirus 1;Human gamaherpesvirus 4(EBV)
2022-08-21	No.160	Male	70	Negative
2021-12-08	No.161	Female	43	Aspergillus flavus 3;Torque teno virus 1
2021-05-04	No.162	Male	40	Hepatitis B virus_332
